# Supplementary material for: Maize ZmGBSS1 Promotes Early Flowering and Enhances Drought Tolerance in Arabidopsis
Source: Plants (Basel). 2026 Apr 2;15(7):1093. doi: 10.3390/plants15071093 (PMC13075131; doi:10.3390/plants15071093)
Supplement: Supplementary file 1 [file plants-15-01093-s001.zip]

Archive with 1 entries (1 files):
- plants-4211138-supplementary.pdf
